# Supplementary material for: Identification biomarkers in disease progression of obstructive sleep apnea from children serum based on WGCNA and Mfuzz
Source: Front Neurol. 2024 Oct 1;15:1452507. doi: 10.3389/fneur.2024.1452507 (PMC11473293; doi:10.3389/fneur.2024.1452507)
Supplement: Supplementary file 1 [file Table_1.XLSX]

## Sheet: Sheet1
Supplemental Table S1: DEPs between Mild-OSA group and Non-OSA group
DEPs	logFC	P.Value	Group
B4E0X1	0.463356	0.00753433	Up
Q02985	0.333013	0.00802596	Up
B7ZKJ8	0.294115	0.00812355	Up
P20701	0.416747	0.0109723	Up
Q86WI1	0.606542	0.0143927	Up
Q86UX7	0.618554	0.0175514	Up
H7BY64	0.301543	0.0237821	Up
M9MML6	0.299523	0.0245806	Up
Q1HBJ4	0.326382	0.033755	Up
B2R950	0.765264	0.0349478	Up
O43866	0.355701	0.0420314	Up
O00462	-0.490761	0.00077482	Down
Q5D862	-1.16109	0.000854825	Down
Q16706	-0.371407	0.000977293	Down
B3KSB2	-0.479907	0.00117309	Down
P01023	-0.427125	0.00120838	Down
D3DSM4	-0.331481	0.00130137	Down
Q9ULI3	-0.45892	0.00138451	Down
B4E2A0	-1.16079	0.00154095	Down
P35443	-0.426293	0.00222192	Down
B7Z3B0	-0.370256	0.00257675	Down
Q8N6C8	-0.442818	0.00338877	Down
Q8NDA2	-0.521075	0.00347774	Down
P19021	-0.285089	0.00349415	Down
A0A140T902	-0.366476	0.00372171	Down
Q8TBN2	-0.281222	0.00611789	Down
H3BRJ0	-0.734509	0.00707197	Down
D6W633	-0.366634	0.00796507	Down
A0A2X0U2J9	-0.509719	0.00797655	Down
H7BYP1	-0.358905	0.00805723	Down
F5GZS6	-0.492954	0.00935048	Down
Q4KMQ7	-0.336949	0.00946409	Down
Q8TER0	-0.320925	0.0097182	Down
P06732	-0.361019	0.010134	Down
B2ZZ86	-0.406272	0.0116081	Down
A0A5C2GIQ7	-1.01319	0.0122117	Down
A0A172Q3A0	-0.295133	0.0156714	Down
X5D8W0	-0.445876	0.0185176	Down
Q9Y5Y7	-0.28881	0.0188421	Down
P05164	-0.348232	0.0191896	Down
P02452	-0.401836	0.0192809	Down
Q13131	-0.630758	0.0194227	Down
Q5VY30	-0.374488	0.0204584	Down
A0A5C2GHG4	-0.537056	0.0216387	Down
Q9H6X2	-0.297251	0.0230312	Down
F2Z2F1	-0.700621	0.0233396	Down
H9KVA1	-0.290601	0.0314806	Down
Q9NTU7	-0.544917	0.0315384	Down
Q6PIW7	-0.295339	0.0333878	Down
B4DWK8	-0.348379	0.0373772	Down
E9PLZ3	-0.285157	0.0374625	Down
B4DWX1	-0.286693	0.0375888	Down
Q38G99	-0.51101	0.0398683	Down
D0PNI1	-0.442937	0.0409515	Down
A0A5C2GTN4	-0.504774	0.0430332	Down
A0A455JVL9	-0.516753	0.0462869	Down
Q6UXB8	-0.289343	0.0481414	Down
