# Supplementary material for: Identification biomarkers in disease progression of obstructive sleep apnea from children serum based on WGCNA and Mfuzz
Source: Front Neurol. 2024 Oct 1;15:1452507. doi: 10.3389/fneur.2024.1452507 (PMC11473293; doi:10.3389/fneur.2024.1452507)
Supplement: Supplementary file 2 [file Table_2.XLSX]

## Sheet: Sheet1
Supplemental Table S2: DEPs between Moderate-OSA group and Non-OSA group
DEPs	logFC	P.Value	Group
Q1HBJ4	0.695782	0.000350621	Up
Q8TDB0	1.2948	0.000446812	Up
Q86YW5	0.350357	0.000903962	Up
A0A3G2LMK2	0.288915	0.00393129	Up
E5RHG9	0.382756	0.00512039	Up
Q6IQ50	0.33462	0.00957139	Up
M9MML6	0.333866	0.0145405	Up
A0A024R962	0.312769	0.0154462	Up
A0A087WV45	0.267508	0.0165913	Up
Q7Z7M0	0.297176	0.0183815	Up
A0A5C2GT04	0.421272	0.0216641	Up
B7ZW00	0.432867	0.0294464	Up
B7Z9A0	0.312162	0.0361604	Up
A0A161I202	0.332429	0.0383601	Up
A0A590UJ17	0.282201	0.0393257	Up
Q86UX7	0.491301	0.0480675	Up
Q6ZV29	-0.818381	0.00133151	Down
A0A5C2FVS1	-0.698367	0.00321199	Down
A0A5C2GMM1	-0.444096	0.00331332	Down
A8K104	-0.293231	0.00488245	Down
F5GZS6	-0.534746	0.0058792	Down
Q5D862	-0.858065	0.00622207	Down
A0A455JVL9	-0.775589	0.00648597	Down
P11226	-0.561087	0.00733463	Down
A0A087X1T7	-0.282545	0.010062	Down
O00462	-0.326171	0.0104771	Down
Q9UNN8	-0.618939	0.0126659	Down
B7Z3B0	-0.282105	0.0127521	Down
F2Z2F1	-0.786705	0.0132146	Down
A0A0U5LWB3	-0.560776	0.0140193	Down
O95497	-0.417247	0.0145177	Down
H3BRJ0	-0.614675	0.0182158	Down
Q16270	-0.419985	0.0189091	Down
C9JT76	-0.46927	0.0189486	Down
Q8N6C8	-0.321705	0.0200259	Down
H3BPK4	-0.35211	0.0201264	Down
B4E2A0	-0.738302	0.0213745	Down
Q0Z8D6	-0.281933	0.0278115	Down
B3KSB2	-0.271893	0.030252	Down
Q13103	-0.319041	0.0304758	Down
X5D8W0	-0.399602	0.0306631	Down
Q9NTU7	-0.543846	0.031807	Down
Q8WZ75	-0.435871	0.0324222	Down
F4NBW3	-0.904789	0.0357951	Down
P02649	-0.292091	0.0382065	Down
A0A024R5Z9	-0.279654	0.0449301	Down
Q8NDA2	-0.311675	0.0472167	Down
