# Supplementary material for: Identification biomarkers in disease progression of obstructive sleep apnea from children serum based on WGCNA and Mfuzz
Source: Front Neurol. 2024 Oct 1;15:1452507. doi: 10.3389/fneur.2024.1452507 (PMC11473293; doi:10.3389/fneur.2024.1452507)
Supplement: Supplementary file 3 [file Table_3.XLSX]

## Sheet: Sheet1
Supplemental Table S3: DEPs between Sever-OSA group and Non-OSA group
DEPs	logFC	P.Value	Group
P33908	0.372269	0.00108686	Up
H7BY64	0.473208	0.00182456	Up
A0A024R962	0.370925	0.00609217	Up
A0A090N7U9	0.311953	0.00836038	Up
Q96K68	0.521109	0.018986	Up
Q86YZ3	0.653984	0.0244582	Up
B4E0X1	0.357269	0.0280881	Up
Q86WI1	0.468478	0.0459498	Up
Q8NDA2	-1.02808	1.84327e-05	Down
O00462	-0.611481	0.00014142	Down
B1ALD9	-0.387939	0.000338065	Down
B2R8I2	-0.439413	0.000558782	Down
B7ZMJ3	-0.301015	0.000672416	Down
A0A087X1T7	-0.422378	0.000769272	Down
A0A140T902	-0.455682	0.000853114	Down
A8K2H4	-0.306687	0.000991084	Down
B3KSB2	-0.490621	0.00100288	Down
O95497	-0.636013	0.00110327	Down
A8K104	-0.36511	0.00115808	Down
A0A1U9X7I9	-0.470809	0.00117297	Down
Q9H6X2	-0.481699	0.00139596	Down
Q4KMQ7	-0.451455	0.00154499	Down
B7Z3B0	-0.39667	0.00162523	Down
P35443	-0.429194	0.00212394	Down
Q13449	-0.331915	0.00248764	Down
P11717	-0.290189	0.00359823	Down
Q8TBN2	-0.306037	0.00366161	Down
A0A024R1P8	-0.484118	0.00377676	Down
C9IZG4	-0.351872	0.00426631	Down
H3BPK4	-0.462433	0.00456732	Down
Q9BWP8	-0.453531	0.00457064	Down
D6W633	-0.400704	0.00473216	Down
A3KFI1	-0.427638	0.00489734	Down
H3BRJ0	-0.7782	0.00503321	Down
Q13103	-0.447031	0.00534827	Down
Q04756	-0.319768	0.00541677	Down
B3KXB6	-0.361736	0.00567332	Down
P49747	-0.321354	0.00594757	Down
P06732	-0.395954	0.0060096	Down
Q0Z8D6	-0.376486	0.00628497	Down
Q9ULI3	-0.360501	0.00647762	Down
B4E3Q1	-0.292169	0.00654745	Down
P02458	-0.465272	0.00659746	Down
Q13131	-0.768097	0.00684548	Down
B7Z4G8	-0.627421	0.00702829	Down
A8K1Z7	-0.370898	0.00746855	Down
F5GZS6	-0.512955	0.0074832	Down
A0A3B3IRZ5	-0.429634	0.00755035	Down
B4DN75	-0.431101	0.00994916	Down
Q9BYJ0	-0.299009	0.00998094	Down
A0A024R5Z9	-0.383616	0.0103019	Down
Q7Z7Q0	-1.00394	0.0104284	Down
B3KQQ7	-0.279875	0.0109541	Down
P01023	-0.298343	0.0111925	Down
Q9Y6Z7	-0.268607	0.0122339	Down
Q6ZV29	-0.569041	0.0123383	Down
F2Z2F1	-0.7966	0.01238	Down
A0A455JVL9	-0.687805	0.0125965	Down
O43493	-0.281126	0.0131778	Down
P05556	-0.283793	0.0136756	Down
Q16270	-0.442296	0.0146217	Down
B4DWX1	-0.351565	0.0147067	Down
Q9NR99	-0.313145	0.0147483	Down
Q6PIW7	-0.342903	0.0167893	Down
Q7Z3D4	-0.344574	0.0181908	Down
Q76LX8	-0.291047	0.0185239	Down
L8E853	-0.828086	0.0185732	Down
Q38G99	-0.604487	0.018887	Down
H3BT58	-0.525066	0.0210003	Down
B0YJC6	-0.453726	0.0216182	Down
B2R6Q2	-0.293917	0.0228993	Down
A0A494C1N9	-0.580443	0.0238625	Down
P07911	-0.527006	0.0239866	Down
Q9NTU7	-0.575724	0.0247015	Down
A0A172Q3A0	-0.268323	0.0247476	Down
A0A0G2JLS4	-0.341274	0.0262543	Down
B3KSS4	-0.297689	0.0269989	Down
A0A0U5LWB3	-0.482557	0.0287098	Down
B4DW52	-0.311257	0.0291731	Down
B4E1C4	-0.296362	0.031013	Down
Q9HBR0	-0.27876	0.0346357	Down
P20929	-0.381062	0.0349328	Down
Q15485	-0.325982	0.0367709	Down
P26038	-0.367224	0.0378433	Down
Q9Y2I6	-0.289134	0.0382608	Down
B4DID6	-0.296737	0.0395796	Down
P02452	-0.340499	0.0401787	Down
P05451	-0.29308	0.0403637	Down
B7Z1I4	-0.587442	0.0422622	Down
Q9NSD0	-0.317207	0.0428105	Down
B2CIS9	-0.330409	0.0433791	Down
B2ZZ86	-0.304264	0.0441065	Down
Q9Y490	-0.33735	0.0459254	Down
A0A5C2H014	-0.39694	0.0462178	Down
A0A5C2GL01	-0.486774	0.046548	Down
B5A939	-0.37883	0.0474048	Down
P02649	-0.27444	0.0489223	Down
