# Supplementary material for: Identification biomarkers in disease progression of obstructive sleep apnea from children serum based on WGCNA and Mfuzz
Source: Front Neurol. 2024 Oct 1;15:1452507. doi: 10.3389/fneur.2024.1452507 (PMC11473293; doi:10.3389/fneur.2024.1452507)
Supplement: Supplementary file 4 [file Table_4.XLSX]

## Sheet: Supplemental Table S4.
Supplemental Table S4: Genes within the enriched pathways that changed significantly in GSEA
Pathways	Gene
Acute-phase response	SAA1 CRP SAA2 SERPINA1 ITIH4
Complement and coagulation cascades	C4B SERPINA1 CFHR3 CFHR2 CFHR1 CFHR4 PLG SERPINA5 C6 CFI C1R C8B C8G F13B C8A F11 C5 CPB2 F9 C1QB
Response to lipopolysaccharide	MAPK1 LTF S100A9 LBP DEFA1 CTSG C2 S100A8 SCGB1A1 SELP UMOD PF4
Phagosome	THBS4 TUBA4A COMP COLEC11 HLA-DRB1 MBL2 CORO1A HLA-A HLA-C HLA-B
Regulation of adaptive immune response	CR2 LILRB1 C3 HLA-A HLA-B CLC HLA-C
Staphylococcus aureus infection	HLA-DQB1 PLG C4A ITGAL CFI C5 SELP C4B C1QB C1R
